# Supplementary material for: Urinary metabolite model to predict the dying process in lung cancer patients
Source: Commun Med (Lond). 2025 Feb 27;5:49. doi: 10.1038/s43856-025-00764-3 (PMC11868640; doi:10.1038/s43856-025-00764-3)
Supplement: Supplementary file 4 — Supplementary Data 1 [file 43856_2025_764_MOESM4_ESM.xlsx]

## Sheet: Sheet1
METABOLITE	Method	Change	FDR	Tukey's HSD
4-acetamidobutanoate	D+	↑	0×045	Week 12+ vs Week 01
N-acetylaspartate	D+	↑	0×004	Week 04+ vs Week 01; Week 12+ vs Week 01
N1-acetylspermine	D+	↑	0×028	Week 04+ vs Week 01; Week 12+ vs Week 01
Adenine	A+	↑	0×018	Week 04+ vs Week 01; Week 04+ vs Week 02; Week 04+ vs Week 03
Allotetrahydrocortisol	D+	↑	0×008	Week 02 vs Week 01; Week 04+ vs Week 01; Week 12+ vs Week 01
γ-Aminobutyric acid (GABA)	D-	↓	0×016	Week 03 vs Week 02; Week 12+ vs Week 03
3-amino-isobutanoic acid	D+	↑	0×045	Week 12+ vs Week 01
2-Aminophenol	A+,D+	↓	0×005	Week 12+ vs Week 01; Week 12+ vs Week 02; Week 12+ vs Week 04+
Caffeic acid	A-	↓	0×0004	Week 12+-Week 01
Caffeine	A+	↓	0×039	Week 12+-Week 01
3-carboxypropyl trimethylammonium	A+	↑	0×039	Week 12+ vs Week 01
Carnitine	D+	↑	0×010	Week 12+ vs Week 01; Week 12+ vs Week 02
Carnosine	D+	↑	0×013	Week 02 vs Week 01; Week 04+ vs Week 01
Cortexolone	D+	↑	0×024	Week 02 vs Week 01; Week 04+ vs Week 01; Week 12+ vs Week 01
Cortisol	D-	↑	0×020	Week 02 vs Week 01; Week 03 vs Week 01
Cortisol 21-acetate	A+	↓	0×003	Week 02-Week 01; Week 04+-Week 01; Week 12+-Week 01
Creatine	A+,D+	↑	1×1E-06	Week 04+ vs Week 01; Week 12+ vs Week 01; Week 04+ vs Week 02; Week 12+ vs Week 02; Week 04+ vs Week 03; Week 12+ vs Week 03
Creatinine	D+	↓	0×005	Week 12+ vs Week 02; Week 12+ vs Week 04+
cCMP	A+	↑	0×002	Week 02 vs Week 01; Week 04+ vs Week 01; Week 12+ vs Week 01
cGMP	A-	↑	0×010	Week 12+ vs Week 01; Week 12+ vs Week 04+
Cystathionine	A+	↑	0×039	Week 12+ vs Week 01
5-Deoxy-5-methylthio-adenosine	A+	↑	0×003	Week 04+ vs Week 02; Week 12+ vs Week 02
Diethanolamine	D+	↓	0×024	Week 12+ vs Week 01; Week 12+ vs Week 02
Dihydrofolic acid	D-	↑	0×027	Week 12+ vs Week 01
Dihydrouracil	D+	↑	1×6E-06	Week 04+ vs Week 01; Week 12+ vs Week 01; Week 04+ vs Week 02; Week 12+ vs Week 02; Week 04+ vs Week 03; Week 12+ vs Week 03
Dihydroxyacetone phosphate	D-	↓	0×018	Week 12+ vs Week 01; Week 12+ vs Week 02
2,4-dihydroxyacetophenone	D-	↑	0×020	Week 02 vs Week 01; Week 04+ vs Week 01; Week 12+ vs Week 01
Dihydroxyphenylacetic acid	D-	↓	0×003	Week 04+ vs Week 01; Week 12+ vs Week 01; Week 04+ vs Week 02; Week 12+ vs Week 02
N.N.Dimethyl-1,4-phenylenediamine	A+	↓	1×0E-04	Week 03 vs Week 01; Week 04+ vs Week 01; Week 12+ vs Week 01
1,2-dipalmitoyl-rac-glycero-3-phosphoethanolamine	A+	↓	0×048	Week 04+ vs Week 03
Dodecanoylcarnitine	A+	↑	0×031	Week 12+ vs Week 01
Dopamine	D+	↓	0×024	Week 12+ vs Week 01
Epinephrine	A+	↑	0×003	Week 12+ vs Week 01; Week 12+ vs Week 02
Ethylmalonic acid	D-	↑	0×004	Week 04+ vs Week 01; Week 04+ vs Week 02; Week 04+ vs Week 03; Week 12+ vs Week 04+
Ferulic acid	D-	↓	0×016	Week 12+-Week 01
D-Galactose-1-phosphate	D+	↑	0×027	Week 12+ vs Week 01
Glucuronic acid	A-	↑	0×011	Week 03 vs Week 01; Week 12+ vs Week 01
Guanosine	A+,D-	↑	0×001	Week 02 vs Week 01; Week 04+ vs Week 01; Week 12+ vs Week 01
Histidine	D-	↑	0×005	Week 04+ vs Week 01; Week 12+ vs Week 01; Week 04+ vs Week 02
3-hydroxyanthranilic acid	A-	↓	3×7E-06	Week 03 vs Week 01; Week 04+ vs Week 01; Week 12+ vs Week 01; Week 12+ vs Week 02
3-hydroxybenzaldehyde	A-	↑	0×007	Week 12+ vs Week 01
10-hydroxycapric acid	A-	↑	3×7E-04	Week 12+ vs Week 01; Week 12+ vs Week 02
1,2-hydroxydodecanoic acid	A-	↑	0×004	Week 12+ vs Week 01; Week 12+ vs Week 04+
3-hydroxy-3-methyl-glutaric acid	A-,D-	↑	0×002	Week 02 vs Week 01; Week 03 vs Week 01; Week 04+ vs Week 01; Week 12+ vs Week 01
4-hydroxyphenyllactic acid	A-	↓	0×006	Week 12+ vs Week 01; Week 12+ vs Week 02
5-hydroxytryptophan	A+,A-	↑	0×011	Week 02 vs Week 01; Week 04+ vs Week 01
Hypoxanthine	A+	↑	0×039	Week 04+ vs Week 01; Week 12+ vs Week 01
Indole-3-lactic acid¶	D+	↑	2×1E-05	Week 04+-Week 01; Week 12+-Week 01; Week 12+-Week 02; Week 12+-Week 03
Isoleucine	D-	↑	0×016	Week 03 vs Week 01; Week 04+ vs Week 01; Week 12+ vs Week 01
Kynurenic acid	D+,D-	↑	0×015	Week 02 vs Week 01; Week 04+ vs Week 01; Week 12+ vs Week 01
Methionine sulfoximine	A+	↑	0×017	Week 12+ vs Week 01
5-Methoxyindoleacetate	D+	↑	2×77E-05	Week 04+-Week 01; Week 12+-Week 01; Week 12+-Week 02
3-methyladenine	D+	↓	0×023	Week 03 vs Week 02; Week 12+ vs Week 02
4-methylcatechol	A-	↓	0×007	Week 03 vs Week 01; Week 12+ vs Week 01
Methyl-β-D-galactoside	D-	↓	0×001	Week 03 vs Week 01; Week 04+ vs Week 01; Week 12+ vs Week 01
3-methylglutaric acid	D+,D-	↑	0×001	Week 03-Week 01; Week 12+-Week 01; Week 12+-Week 02
2-methylmaleate	A-	↓	0×009	Week 12+ vs Week 01; Week 12+ vs Week 02; Week 12+ vs Week 03
6-methylmercaptopurine	A-	↓	4×1E-04	Week 12+ vs Week 01
Methyl-N-α-methylbutyryl-glycine	D-	↓	0×016	Week 04+ vs Week 01; Week 12+ vs Week 01
1-oleoyl-rac-glycerol	A+	↓	0×004	Week 04+ vs Week 01; Week 12+ vs Week 01
Nicotinamide adenine dinucleotide (NAD)	A+	↑	1×1E-05	Week 02 vs Week 01; Week 03 vs Week 01; Week 04+ vs Week 01; Week 12+ vs Week 01
Nitrotyrosine	A-	↑	0×007	Week 12+ vs Week 01; Week 12+ vs Week 04+
Octanoic acid	D-	↓	0×003	Week 12+-Week 01; Week 12+-Week 02
Paraxanthine	A+	↓	0×002	Week 04+-Week 01; Week 12+-Week 01
Phenylalanine	D-	↑	0×019	Week 04+ vs Week 01; Week 04+ vs Week 02; Week 12+ vs Week 04+
Phosphatidylcholine	A+	↑	0×003	Week 02 vs Week 01; Week 04+ vs Week 01; Week 12+ vs Week 01
Quinic acid	D-	↓	0×001	Week 12+-Week 01; Week 12+-Week 03
Rosmarinic acid	A-	↓	0×0003	Week 12+-Week 01; Week 12+-Week 02; Week 12+-Week 04+
Sarcosine	A+,A-,D-	↑	9×9E-07	Week 02 vs Week 01; Week 04+ vs Week 01; Week 12+ vs Week 01; Week 04+ vs Week 03
Serotonin	A+	↓	0×004	Week 12+ vs Week 01; Week 12+ vs Week 02
Suberic acid	D-	↑	0×026	Week 04+ vs Week 01; Week 12+ vs Week 01
Theobromine	D+	↓	0×005	Week 12+-Week 01
Trigonelline	D+,D-	↓	2×8E-05	Week 02-Week 01; Week 12+-Week 01
Tryptamine	A+	↓	0×003	Week 12+ vs Week 01
UBDM 1†	D+	↑	0×002	Week 12+ vs Week 01; Week 12+ vs Week 02
UBDM 2‡	D+,D-	↑	0×008	Week 12+ vs Week 01; Week 12+ vs Week 02
UBDM 3§	D+,D-	↑	0×007	Week 12+ vs Week 01; Week 12+ vs Week 02
Uridine monophosphate (UMP)	A-	↑	0×007	Week 02 vs Week 01; Week 12+ vs Week 01
Vanillylmandelic acid	D-	↑	0×022	Week 04+ vs Week 01; Week 12+ vs Week 01
Xanthine	A-	↑	0×010	Week 04+ vs Week 03; Week 12+ vs Week 03
Unknown metabolite 1¶	D+	↑	0×009	Week 03-Week 01; Week 12+-Week 01; Week 03-Week 02
Unknown metabolite 2¶	D+	↓	0×021	Week 04+-Week 01; Week 12+-Week 01
Unknown metabolite 3¶	D+	↓	0×005	Week 12+-Week 01
Unknown metabolite 4¶	D+	↑	0×008	Week 02-Week 01; Week 12+-Week 01
Unknown metabolite 5	D+	↑	0×019	Week 12+ vs Week 01; Week 12+ vs Week 02
Unknown metabolite 6¶	D+	↓	0×021	Week 12+-Week 01
Unknown metabolite 7¶	D+	↑	5×6E-05	Week 02-Week 01; Week 03-Week 01; Week 04+-Week 01; Week 12+-Week 01
Unknown metabolite 8¶	D+,D-	↓	0×017	Week 03-Week 01; Week 12+-Week 01
Unknown metabolite 9¶	D-	↓	0×001	Week 12+-Week 01; Week 12+-Week 03
Unknown metabolite 10¶	D-	↑	0×004	Week 03-Week 01; Week 03-Week 02; Week 04+-Week 03; Week 12+-Week 03
Unknown metabolite 11¶	D-	↑	0×016	Week 03-Week 01; Week 04+-Week 01; Week 12+-Week 01
Unknown metabolite 12¶	D-	↓	0×006	Week 03-Week 01; Week 12+-Week 01
Unknown metabolite 13¶	D-	↑	0×015	Week 03-Week 01; Week 12+-Week 01
