# Supplementary material for: Urinary metabolite model to predict the dying process in lung cancer patients
Source: Commun Med (Lond). 2025 Feb 27;5:49. doi: 10.1038/s43856-025-00764-3 (PMC11868640; doi:10.1038/s43856-025-00764-3)
Supplement: Supplementary file 5 — Supplementary Data 2 [file 43856_2025_764_MOESM5_ESM.xlsx]

## Sheet: Sheet1
Metabolite	Fold Change
	0 - 4 weeks	0 - 2 weeks	0 - 5 days	0 -3 days
N1-acetylspermine (D+)	2×31	2×64	3×13	3×46
Adipic acid (D+)	2×33	2×67	-	-
3-amino-4-hydroxybenzoic acid (A-)			2×26	2×59
3-carboxypropyl trimethylammonium (A+)	7×05	4×41	6×50
Carnitine (A+)		2×17
Creatine (D+, A+)	8×21	9×19	13×37	15×30
L-cystathionine (A+, D+)	5×14	5×83	6×52	7×12
2,3-cyclic CMP (A+)	3×45	4×17	6×90	8×14
cGMP (A+)				2×06
Deoxyadenosine (A+)				2×03
2,4-dihydroxyacetophenone (D-)	-	-	2×25	2×36
Dihydrouracil (D+)	7×18	7×93	11×20	12×79
Dodecanoylcarnitine (A+)		2×08	2×64	2×96
Epinephrine (A+)	3×26	3×67	4×37	4×82
D-galactose-1-phosphate (D+)	3×27	3×67	4×82	5×18
D-glucosamine-6-phosphate (A-)			2×49	2×76
D-glucose-1-phosphate (D+)	3×01	-	-	4×01
D-glucose-6-phosphate (D+)	3×01	-		3×97
D-glucuronic acid (A-)			2×06	2×14
Guanosine (A+, D-)			2×57	2×70
3-hydroxybenzaldehyde (D-, A-)	-	-	2×92	3×20
10-hydroxy-capric acid (A-)			2×57	2×65
12-hydroxydodecanoic acid (A-)			2×03
3-hydroxy-3-methyl glutaric acid (D-)	-	-	2×01	2×03
4-hydroxyphenyllactic acid (D-)	-	2×94	4×05	4×68
5-hydroxytryptophan (D-)	-	-	-	2×18
3-indolelactic Acid (A+)			2×30	2×66
Indole-3-methylacetate (A+)	3×74
Kynurenic acid (D-, D+)	-	-	2×96	3×32
D-malic acid (A-, D-)	2×05	2×26	4×80	3×11
L-Methionine-sulfoximine (A+)			2×46
3-methylglutaric acid (D-, D+)	3×26	3×82	5×46	6×19
3-methyloxindole (A-)	5×08	3×31	3×41	3×81
Nicotinamide-adenine-dinucleotide NAD+ (A+)			2×77	3×08
L-norleucine (D-)	-	-	-	2×06
Oxoadipic acid (D-)	-	-	-	2×11
Phenylacetate (D-)	-	2×85	3×87	4×44
L-phosphatidylcholine (A+)	2×13	2×43	3×68	4×26
Resorcinol-monoacetate (A-)	2×97
Sarcosine (A-)	8×36	9×47	14×32	17×16
Sarcosine (D-, A+)	9×15	10×15		17×80
Suberic acid (D+, D-)	-	2×15		-
Sphingomyelin (A+)		2×01
L-tyrosine-methyl-ester-4-sulfate (D+)	-	2×21	-	-
Unknown metabolite 5† (D+)	2×95	3×33	-	4×57
Unknown metabolite 14‡ (D+)	2×57	2×91	3×83	4×26
Uridine-monophosphate (UMP) (A-)			2×89	3×27
Vanillylmandelic acid (D-)	-	-	2×32	2×44
Xanthurenic acid (A-)				2×20
