# Supplementary material for: Urinary metabolite model to predict the dying process in lung cancer patients
Source: Commun Med (Lond). 2025 Feb 27;5:49. doi: 10.1038/s43856-025-00764-3 (PMC11868640; doi:10.1038/s43856-025-00764-3)
Supplement: Supplementary file 6 — Supplementary Data 3 [file 43856_2025_764_MOESM6_ESM.xlsx]

## Sheet: Sheet1
Metabolite	Fold Change
	0 - 4 weeks	0 - 2 weeks	0 - 5 days	0 -3 days
Acetyllysine (A+)				2×21
Adrenochrome (D-)		2×44		3×12
2-aminophenol (A+, D+)	2×83		4×06	4×04
D-biotin (A+)			2×32
†Caffeic acid (A-)		2×51	4×36	5×26
†Caffeine (D+, A+)	2×39	2×48	3×37	3×92
Cortisol-21-acetate (A+)			2×12	2×21
†p-Coumaric acid (A-)		2×01	2×70	2×61
Dihydroxyacetone phosphate (D-)		2×11	2×38	2×22
Dihydroxyphenylacetic acid (D-)				2×15
N-N-dimethyl-1-4-phenylenediamine (A+)		2×03	3×62	4×03
1,2-dipalmitoyl-rac-glycero-3-phosphoethanolamine (A+)			2×84	3×18
L-dopa (D+)			2×61	3×16
†Ferulic acid (D-)		2×64	2×73	4×49
Glutamine (A-)		2×19		2×99
L-glycyl-L-hydroxyproline (D+)			2×38	2×43
3-hydroxyanthranilic acid (A-)		2×10	2×84	2×84
4-hydroxyphenyllactic acid (A-)	2×52	3×51	4×26	4×30
Methyl-β-D-galactoside (D-)			2×43	2×60
Methyl-N-a-methylbutyryl-glycine (D-)			2×19	2×21
2-methylmaleate (A-)	2×61	2×62	2×82	3×20
6-methylmercaptopurine (A-)		2×01	2×73	2×80
1-oleoyl-rac-glycerol (A+)			2×74	3×22
Octanoic acid (D-)		2×50	3×38	3×91
†Paraxanthine (A+)	2×45	2×76	5×23	5×37
†L-Pipecolic acid (D+)				2×04
Prolyl-threonine (D+)		2×13	3×00	3×00
†Quinic acid (D-)	2×52	2×40	3×58	4×59
†Rosmarinic acid (A-)	2×09	2×44	2×42	2×25
Serotonin (A+)				2×25
†Tartaric acid (D-)			6×16	7×20
†Theobromine (D+)		2×17	3×34	4×83
†Theophylline (D+, D-)	2×11	5×21	6×73	7×70
†Trigonelline (D+)	2×17	2×25	3×22	3×82
Tryptamine (A+)		2×01	3×78	4×05
Unknown metabolite 15‡ (D+)			3×15	3×53
Vanillactic acid (D-)			2×32	2×36
Vanilloglycine (D+, D-)		2×45	3×24	3×07
