# Supplementary material for: Urinary metabolite model to predict the dying process in lung cancer patients
Source: Commun Med (Lond). 2025 Feb 27;5:49. doi: 10.1038/s43856-025-00764-3 (PMC11868640; doi:10.1038/s43856-025-00764-3)
Supplement: Supplementary file 7 — Supplementary Data 4 [file 43856_2025_764_MOESM7_ESM.xlsx]

## Sheet: Sheet1
Process	Metabolites identified	KEGG biochemical pathway
	(Trend ↑/↓)	(P < 0×05)
	Fold change (4 week, 2 week, 5 day, 3 day)
Energy metabolism	Globally:	Increased
	NAD↑ (-, -, 2×8, 3×1)	Nicotinate and nicotinamide metabolism
	In muscle:	Disturbed‡
	Creatine↑ (8×2, 9×2, 13×4, 15×3)	Glycolysis / Gluconeogenesis
		Pyruvate metabolism
	Creatinine↓*
Disrupted mitochondrial fatty acid b-oxidation	Increased dicarboxylic acids:	Increased
	Adipic acid ↑ (2×3, 2×7, -, -)	Synthesis and degradation of ketone bodies
	Ethylmalonic acid ↑ *
	Oxadipic acid ↑ (-, -, -, 2×1)
	Suberic acid ↑ (-, 2×2, -, -)
	↑Dodecanoylcarnitine (-, 2×2, 2×6, 3×0)
	↑12-Hydroxydodecanoic acid (-, -, 2×0, -)
Mitochondrial dysfunction	Carnitine↑ (-, 2×2, -, -)
	Hydroxy-3-methyl-glutaric acid↑ (-, -, 2×0, 2×0)
Decreased RNA synthesis	Uridine monophosphate (UMP) ↑ (-, -, 2×9, 3×3)
Decreased protein synthesis	Increased essential amino acids:	Disturbed‡
	Histidine↑*	Aminoacyl-tRNA biosynthesis
	Isoleucine ↑*
	Phenylalanine↑*
	Decreased RNA synthesis to generate ribosomes:
	Uridine monophosphate (UMP)↑ (-, -, 2×9, 3×3)
Altered 1-carbon metabolism	Cystathione↑ (5×1, 5×8, 6×5, 7×1)	Increased
	Dihydrofolic acid (DHF)↑ *	One carbon pool by folate
	Sarcosine ↑ (8×4, 9×5, 14×3, 17×2)
	(dTMP not detectable by analysis)
Altered nucleoside (purine, pyrimidine) synthesis	Adenine ↑*	Increased
	5-Deoxy, 5-methyl-thio-adenosine ↑*	Purine metabolism
	Dihydrofolic acid ↑*	Pyrimidine metabolism
	Guanosine ↑ (-, -, 2×6, 2×7)
	Galactose monophosphate ↑*	Decreased
	Hypoxanthine ↑ *	Pyrimidine metabolism
	Uridine monophosphate (UMP) ↑ (-, -, 2×9, 3×3)
	Xanthine ↑*	Disturbed‡
		Amino sugar and nucleotide sugar metabolism
	3-Methyl adenine ↓*
Muscle loss/damage	3-Amino-isobutanoic-acid↑*
	3-Carboxypropyl-trimethylammonium↑ (7×1, 4×4, 6×5, -)
	Carnitine↑ (-, 2×2, -, -)
	Carnosine↑*
	Creatine↑ (8×2, 9×2, 13×4, 15×3)
	Nitrotyrosine↑*
	Sarcosine↑ (8×4, 9×5, 14×3, 17×2)
	Creatinine↓*
	In addition:
	Metabolites of cell membrane breakdown
Oxidative stress	Nitrotyrosine↑*
Cell membrane breakdown / turnover	Phosphatidylcholine↑*
Altered hormone production:	Increased	Increased
	Allotetrahydrocortisol ↑*	Steroid hormone biosynthesis
	Cortisol ↑*
	Cortexolone ↑*
	Epinephrine ↑ (3×3, 3×7, 4×4, 4×8)
	Histidine ↑*
	Hydroxytryptophan ↑ (-, -, -, 2×2)
	Pyrocatechol ↑ (3×0, 3×3, -, 4×6)
	Vanillylmandelic acid (VMA) ↑ (-, -, 2×3, 2×4)
	Decreased
	Adrenochrome ↓ (-, 2×4, -, 3×0)
	Cortisol-21 acetate ↓ (-, -, 2×1, 2×2) Dihydroxyphenylacetic acid ↓ (-, -, -, 2×2)
	L-Dopa ↓ (-, -, 2×6, 3×2)
	Serotonin ↓ (-, -, -, 2×3)
Altered amino acid metabolism	Increased	Increased
	Histidine ↑*	β-Alanine metabolism
	Hydroxytryptophan ↑ (-, -, -, 2×2)	Alanine, aspartate and glutamate metabolism
	Isoleucine ↑*	Arginine biosynthesis
	Kynurenic acid ↑ (-, -, 3×0, 3×3)	Arginine and proline metabolism
	Nitrotyrosine ↑*	Cysteine and methionine metabolism
	Phenylalanine ↑*	Glycine, serine and threonine metabolism
	Phenyl acetate ↑ (-, 2×9, 3×9, 4×4)	Histidine metabolism
	L-Tyrosine-methyl-ester-4-sulfate ↑ (-, 2×2, -, -)	Lysine degradation
		Phenylalanine, tyrosine and tryptophan biosynthesis
		Taurine and hypotaurine metabolism
	Decreased	Tryptophan metabolism
	4-Hydroxyphenyllactic acid ↓ (2×5, 3×5, 4×3, 4×3)
	Tyrosine methylene ketone ↓*	Decreased
		Tyrosine metabolism
		Valine, leucine and isoleucine degradation
		Disturbed‡
		D-Glutamine and D-glutamate metabolism
		Tyrosine metabolism
Kynurenine pathway activation	Kynurenic acid ↑ (-, -, 3×0, 3×3)
	3-Hydroxyanthranilic acid ↓ (-, 2×1, 2×8, 2×8)
Decreased oral intake	Caffeic Acid ↓ (-, 2×5, 4×4, 5×3)
	Caffeine ↓ (2×4, 2×5, 3×4, 3×9)
	Ferulic acid ↓ (-, 2×6, 2×7, 4×5)
	Paraxanthine ↓ (2×5, 2×8, 5×2, 5×4)
	Quinic acid ↓ (2×5, 2×4, 3×6, 4×6)
	Rosmarinic acid ↓ (2×1, 2×4, 2×4, 2×3)
	Tartaric acid ↓ (-, -, 6×2, 7×2)
	Theobromine ↓ (-, 2×2, 3×3, 4×8)
	Theophylline ↓ (2×1, 2×3, 3×2, 3×8)
	Trigonelline ↓ (2×2, 2×3, 3×2, 3×8)
