# Supplementary material for: Urinary metabolite model to predict the dying process in lung cancer patients
Source: Commun Med (Lond). 2025 Feb 27;5:49. doi: 10.1038/s43856-025-00764-3 (PMC11868640; doi:10.1038/s43856-025-00764-3)
Supplement: Supplementary file 8 — Supplementary Data 5 [file 43856_2025_764_MOESM8_ESM.xlsx]

## Sheet: Sheet1
Source data
Source data for Figure 2
Time-Dependent AUC Summary at Evaluation Time Points
1 2 3 4 5 6
Mean 0.8818313 0.8664200 0.8798965 0.8667900 0.8533554 0.8591591
Min 0.7061224 0.7425000 0.7578125 0.7255235 0.7163043 0.7391098
0.25 Qt. 0.8639456 0.8466667 0.8650716 0.8481890 0.8320652 0.8385417
Median 0.8857143 0.8716667 0.8821615 0.8672892 0.8538043 0.8607955
0.75 Qt. 0.9061224 0.8891667 0.8972982 0.8868138 0.8750000 0.8806818
Max 0.9551020 0.9350000 0.9420573 0.9451047 0.9391304 0.9299242
7 8 9 10 11 12
Mean 0.8571329 0.8630573 0.8521422 0.8532694 0.8627283 0.8611705
Min 0.7517241 0.7403407 0.7331740 0.7528757 0.7567568 0.7635417
0.25 Qt. 0.8377011 0.8433735 0.8319395 0.8322820 0.8428165 0.8430556
Median 0.8579310 0.8637308 0.8526483 0.8545455 0.8634424 0.8619792
0.75 Qt. 0.8772414 0.8850229 0.8746515 0.8754174 0.8833570 0.8805556
Max 0.9365517 0.9360199 0.9342891 0.9324675 0.9406117 0.9347222
13 14 15 16 17 18
Mean 0.8565120 0.8581908 0.8470570 0.8514636 0.8607777 0.8607777
Min 0.7657567 0.7647059 0.7692308 0.7622287 0.7825392 0.7825392
0.25 Qt. 0.8385575 0.8405749 0.8294599 0.8354389 0.8471378 0.8471378
Median 0.8579373 0.8596257 0.8484452 0.8526077 0.8623281 0.8623281
0.75 Qt. 0.8753792 0.8767547 0.8641571 0.8675089 0.8752798 0.8752798
Max 0.9218065 0.9241310 0.9135843 0.9135083 0.9216501 0.9216501
19 20 21 22 23 24
Mean 0.8630655 0.8755069 0.8716594 0.8716594 0.8671155 0.8671155
Min 0.7806513 0.7945774 0.7882653 0.7882653 0.7814992 0.7814992
0.25 Qt. 0.8480204 0.8602871 0.8565051 0.8565051 0.8526316 0.8526316
Median 0.8649425 0.8771930 0.8734056 0.8734056 0.8679426 0.8679426
0.75 Qt. 0.8786718 0.8915470 0.8874362 0.8874362 0.8832536 0.8832536
Max 0.9259259 0.9393939 0.9371811 0.9371811 0.9365231 0.9365231
25 26 27 28 29 30
Mean 0.8671155 0.8671155 0.8640881 0.8640881 0.8640881 0.8640881
Min 0.7814992 0.7814992 0.7819285 0.7819285 0.7819285 0.7819285
0.25 Qt. 0.8526316 0.8526316 0.8499361 0.8499361 0.8499361 0.8499361
Median 0.8679426 0.8679426 0.8649425 0.8649425 0.8649425 0.8649425
0.75 Qt. 0.8832536 0.8832536 0.8797095 0.8797095 0.8797095 0.8797095
Max 0.9365231 0.9365231 0.9275223 0.9275223 0.9275223 0.9275223
> plot(val30_1se.boot,xlab="Time (days)",main="Time Dependent AUC",
+ xlim=c(1, 30), ylim=c(0.50, 1.0))
1 2 3 4 5 6
Mean 0.8818313 0.8664200 0.8798965 0.8667900 0.8533554 0.8591591
Min 0.7061224 0.7425000 0.7578125 0.7255235 0.7163043 0.7391098
0.25 Qt. 0.8639456 0.8466667 0.8650716 0.8481890 0.8320652 0.8385417
Median 0.8857143 0.8716667 0.8821615 0.8672892 0.8538043 0.8607955
0.75 Qt. 0.9061224 0.8891667 0.8972982 0.8868138 0.8750000 0.8806818
Max 0.9551020 0.9350000 0.9420573 0.9451047 0.9391304 0.9299242
7 8 9 10 11 12
Mean 0.8571329 0.8630573 0.8521422 0.8532694 0.8627283 0.8611705
Min 0.7517241 0.7403407 0.7331740 0.7528757 0.7567568 0.7635417
0.25 Qt. 0.8377011 0.8433735 0.8319395 0.8322820 0.8428165 0.8430556
Median 0.8579310 0.8637308 0.8526483 0.8545455 0.8634424 0.8619792
0.75 Qt. 0.8772414 0.8850229 0.8746515 0.8754174 0.8833570 0.8805556
Max 0.9365517 0.9360199 0.9342891 0.9324675 0.9406117 0.9347222
13 14 15 16 17 18
Mean 0.8565120 0.8581908 0.8470570 0.8514636 0.8607777 0.8607777
Min 0.7657567 0.7647059 0.7692308 0.7622287 0.7825392 0.7825392
0.25 Qt. 0.8385575 0.8405749 0.8294599 0.8354389 0.8471378 0.8471378
Median 0.8579373 0.8596257 0.8484452 0.8526077 0.8623281 0.8623281
0.75 Qt. 0.8753792 0.8767547 0.8641571 0.8675089 0.8752798 0.8752798
Max 0.9218065 0.9241310 0.9135843 0.9135083 0.9216501 0.9216501
19 20 21 22 23 24
Mean 0.8630655 0.8755069 0.8716594 0.8716594 0.8671155 0.8671155
Min 0.7806513 0.7945774 0.7882653 0.7882653 0.7814992 0.7814992
0.25 Qt. 0.8480204 0.8602871 0.8565051 0.8565051 0.8526316 0.8526316
Median 0.8649425 0.8771930 0.8734056 0.8734056 0.8679426 0.8679426
0.75 Qt. 0.8786718 0.8915470 0.8874362 0.8874362 0.8832536 0.8832536
Max 0.9259259 0.9393939 0.9371811 0.9371811 0.9365231 0.9365231
25 26 27 28 29 30
Mean 0.8671155 0.8671155 0.8640881 0.8640881 0.8640881 0.8640881
Min 0.7814992 0.7814992 0.7819285 0.7819285 0.7819285 0.7819285
0.25 Qt. 0.8526316 0.8526316 0.8499361 0.8499361 0.8499361 0.8499361
Median 0.8679426 0.8679426 0.8649425 0.8649425 0.8649425 0.8649425
0.75 Qt. 0.8832536 0.8832536 0.8797095 0.8797095 0.8797095 0.8797095
Max 0.9365231 0.9365231 0.9275223 0.9275223 0.9275223 0.9275223
Source data for Figure 3
	Method	MetaboliteCalled2	Week 01_A.05_2017.03.03	Week 01_A.09_2017.11.21	Week 01_A.51_2017.11.21	Week 01_A.57_2017.08.22	Week 01_A.63_2018.03.28	Week 01_C.04_2017.08.10	Week 01_MC.02_2017.07.03	Week 01_MC.05_2017.08.16	Week 01_MC.06_2017.08.14	Week 01_MC.11_2018.07.01	Week 01_R.02_2016.10.11	Week 01_R.09_2016.11.01	Week 01_R.10_2016.09.13	Week 01_R.10_2016.09.15	Week 01_R.21_2017.11.15	Week 01_R.26_2018.04.20	Week 01_R.29_2018.06.01	Week 01_R.32_2018.07.13	Week 01_WHI.001_2018.03.14	Week 01_WHI.003_2018.04.16	Week 01_WHI.007_2018.04.11	Week 01_WHI.011.106_2018.07.17	Week 01_WHI.015.107_2018.07.20	Week 01_WHI.020_2018.06.15	Week 01_WHI.027_2018.09.04	Week 01_WHI.101_2018.04.11	Week 01_WHI.102_2018.04.25	Week 02_A.14_2017.06.26	Week 02_A.18_2017.04.04	Week 02_A.56_2017.08.23	Week 02_A.62_2018.02.15	Week 02_C.17_2017.06.20	Week 02_MC.07_2017.08.14	Week 02_MC.10_2018.03.06	Week 02_MC.13_2018.02.27	Week 02_R.01_2016.06.15	Week 02_R.05_2016.08.17	Week 02_R.12_2017.03.02	Week 02_R.13_2018.04.23	Week 02_R.17_2017.06.14	Week 02_R.18_2017.06.21	Week 02_WHI.012_2018.05.01	Week 02_WHI.014_2018.06.05	Week 02_WHI.023_2018.08.30	Week 02_WHI.026_2018.07.19	Week 03_A.64_2018.06.07	Week 03_A.67_2018.06.25
1	Positive d18	Carnitine	1.17459	1.17261	1.1694	-0.835706	1.03105	0.774088	0.0567104	0.460371	0.664664	0.38377	0.83617	1.44899	0.573963	NA	1.69174	-0.669044	0.232048	0.988403	-0.131573	-1.56207	0.746447	-0.840106	0.163894	-0.898512	1.21903	-1.26996	-0.228307	0.624867	0.605831	0.861089	-0.274079	1.38971	1.00625	-0.110234	0.811073	1.11401	0.144638	-0.381338	0.398133	0.222181	0.91663	0.556628	0.612352	1.06075	0.686368	0.891483	0.646168
2	Positive d18	Creatine	1.97552	1.75273	1.92435	2.12529	1.96152	1.79496	-0.809862	1.46472	-1.16496	-0.685649	1.96696	0.235396	1.33342	NA	0.0480462	1.91875	0.0869184	1.35897	-0.0139801	0.473174	0.334468	1.30309	-0.608644	1.53988	0.250011	0.161795	-0.217781	1.37631	-1.23391	-0.523137	-1.10875	1.04151	0.91732	0.175806	0.959544	-0.142059	1.3447	-0.521205	1.36788	1.03764	1.52448	1.62963	-0.190906	-0.397578	-0.655725	0.212055	0.0327583
3	Positive d18	Indole 3 lactic acid	2.90277	2.42066	0.656039	1.70183	0.918247	0.861915	0.824055	1.26541	0.651915	0.315512	1.53132	-1.06751	0.570322	NA	-1.5975	2.01183	-0.51571	1.0935	2.05816	-0.680609	0.970948	1.72108	-0.932423	0.836096	0.15259	0.525758	0.441022	-0.184578	0.0494293	1.06518	0.268623	1.97588	0.225371	-1.32098	1.58007	-1.41885	0.302675	-0.796452	0.894147	1.50512	-1.1348	0.593921	-0.801885	0.761084	-0.064691	1.17175	0.177872
4	Positive d18	Unknown metabolite 05	0.747385	0.701805	1.35092	2.09313	0.718708	0.86449	0.905454	1.60068	-1.94016	0.418995	0.0711672	-1.35645	0.641049	NA	-0.94063	1.94605	-1.60526	0.240219	1.62791	-2.21891	0.793234	0.766611	0.642203	1.26014	0.204857	0.855621	0.659425	-1.85113	1.60659	0.871393	0.255987	0.545304	-0.28851	0.308735	1.15869	-1.23725	0.192837	1.4935	0.241958	1.35331	0.458248	0.597499	0.641436	0.447692	-0.160845	-1.75114	0.739071
5	Positive d18	Unknown metabolite 07	0.856845	-0.384618	2.04446	1.09352	0.598544	1.46001	1.20757	1.88345	-0.606494	-0.720175	0.264115	-0.396518	0.827541	NA	1.93061	2.66787	0.93589	-0.823668	2.14533	2.37444	0.426187	1.59594	-0.104825	2.15552	0.194299	1.49951	0.200902	0.404403	0.919993	0.337655	0.112883	0.613625	-0.225642	-0.535825	0.623286	-0.892001	-0.957666	-0.48262	-0.796434	-0.253707	-0.334907	0.934098	-0.153872	-0.911128	-1.12141	0.602129	0.629831
Source data for Figure 5
Day	Training	Same lab	Different lab
Range		0.66 - 0.90	0.65 - 0.87
1	0.89	0.66	0.65
2	0.87	0.88	0.82
3	0.88	0.9	0.85
4	0.87	0.82	0.85
5	0.85	0.86	0.87
6	0.86	0.78	0.79
7	0.86	0.79	0.76
8	0.86	0.8	0.78
9	0.85	0.81	0.78
10	0.85	0.79	0.79
11	0.86	0.79	0.79
12	0.86	0.79	0.79
13	0.86	0.83	0.82
14	0.86	0.8	0.81
15	0.85	0.8	0.81
16	0.85	0.85	0.85
17	0.86	0.85	0.85
18	0.86	0.83	0.83
19	0.86	0.86	0.85
20	0.88	0.88	0.86
21	0.87	0.87	0.86
22	0.87	0.84	0.83
23	0.87	0.84	0.83
24	0.87	0.84	0.83
25	0.87	0.85	0.83
26	0.87	0.82	0.8
27	0.86	0.82	0.82
28	0.86	0.82	0.82
29	0.86	0.82	0.82
30	0.86	0.82	0.82
[truncated: 66 more columns]
